# Supplementary material for: Structural Characterization and Physical Properties of Double Perovskite La2FeReO6+δ Powders
Source: Nanomaterials (Basel). 2022 Jan 13;12(2):244. doi: 10.3390/nano12020244 (PMC8779002; doi:10.3390/nano12020244)
Supplement: Supplementary file 1 [file nanomaterials-12-00244-s001.zip]

Archive with 1 entries (1 files):
- nanomaterials-1533840-supplementary.pdf
